# Supplementary material for: Investigation of the Effectiveness of Transcutaneous Auricular Vagus Nerve Stimulation (taVNS) and Vestibular Rehabilitation in Patients with Unilateral Vestibular Hypofunction
Source: Medicina (Kaunas). 2025 May 9;61(5):872. doi: 10.3390/medicina61050872 (PMC12113213; doi:10.3390/medicina61050872)
Supplement: Supplementary file 1 [file medicina-61-00872-s001.zip]

Archive with 1 entries (1 files):
- medicina-3571438-supplementary.pdf
